# Supplementary material for: Seed Watermelon (Citrullus mucosospermus (Fursa))-Derived Coniferyl Alcohol as a Functional Ingredient in Remedies for Dry Skin: Evidence of Facilitated Lipogenesis in Human Sebocytes
Source: Molecules. 2025 Aug 13;30(16):3360. doi: 10.3390/molecules30163360 (PMC12388719; doi:10.3390/molecules30163360)
Supplement: Supplementary file 1 [file molecules-30-03360-s001.zip]

Archive with 1 entries (1 files):
- molecules-3754516-supplementary.pdf
